# Supplementary material for: Deciphering the Prognostic and Therapeutic Significance of Cell Cycle Regulator CENPF: A Potential Biomarker of Prognosis and Immune Microenvironment for Patients with Liposarcoma
Source: Int J Mol Sci. 2023 Apr 10;24(8):7010. doi: 10.3390/ijms24087010 (PMC10139200; doi:10.3390/ijms24087010)
Supplement: Supplementary file 1 [file ijms-24-07010-s001.zip]

Archive with 1 entries (1 files):
- ijms-2237968-supplementary.pdf
